# Supplementary material for: The Acquisition of Noun and Verb Categories by Bootstrapping From a Few Known Words: A Computational Model
Source: Front Psychol. 2021 Aug 19;12:661479. doi: 10.3389/fpsyg.2021.661479 (PMC8416756; doi:10.3389/fpsyg.2021.661479)
Supplement: Supplementary file 2 [file Table_1.XLSX]

## Sheet: Feuil1
object-referring-nous	action-verbs
bébé	aller
livre	faire
doudou	garder
main	mettre
tête	dire
eau	tenir
voiture	prendre
pied	venir
micro	manger
nez	jouer
maison	appeler
lapin	trouver
train	tourner
lait	chercher
fleur	tomber
poisson	donner
trou	ranger
oiseau	enlever
lit	arriver
cheval	sortir
gâteau	aimer
oreille	passer
chat	asseoir
éléphant	appuyer
jeu	casser
place	parler
bouche	arrêter
chien	cacher
morceau	montrer
chambre	rappeler
pomme	partir
doigt	ouvrir
poussin	marcher
canard	ouvrir
poule	dormir
carte	aider
verre	lire
montre	boire
matin	finir
monsieur	dessiner
yeux	chanter
vache	servir
boîte	rentrer
camion	raconter
porte	fermer
oeuf	revenir
biberon	monter
sac	luire
rose	écouter
caméra	écrire
page	préparer
chausson	accrocher
image	jeter
ballon	poser
animal	descendre
assiette	pousser
mouchoir	rouler
cuillère	changer
chanson	attraper
bras	ramasser
fille	toucher
table	laver
feuille	apporter
banane	voiler
mouton	réparer
balle	boiter
chaussure	demander
bout	coincer
souris	allumer
bouton	amener
bateau	coller
téléphone	moucher
musique	enregistrer
carotte	couper
ferme	tirer
nounours	lever
puzzle	colorier
enfant	pondre
arbre	rendre
ours	pleurer
chaise	unir
mamie	essuyer
soleil	porter
cheveu	taper
papillon	expliquer
tour	renverser
souffle	emmener
tasse	promener
fil	rire
panier	coucher
café	glisser
bonhomme	installer
chapeau	abîmer
lettre	piquer
lumière	nettoyer
soeur	choisir
terre	souffler
pelle	voler
dent	marquer
cochon	bouger
pantalon	travailler
vélo	acheter
sapin	perdre
jouet	couler
fenêtre	endormir
école	crier
forme	effacer
fruit	transporter
avion	compter
garçon	éteindre
crocodile	suivre
miette	cuire
argent	ramener
crèche	goûter
chaussette	filmer
château	déchirer
photo	découper
dessin	sauter
ventre	abimer
colle	construire
clown	gratter
renard	arracher
pot	frotter
cuisine	lancer
lune	soigner
tétine	gronder
neige	utiliser
tapis	approcher
madame	éclairer
fraise	rapprocher
poche	rigoler
gant	soulever
crayon	rajouter
pièce	planter
jardin	verser
poupée	tousser
toit	offrir
poubelle	téléphoner
cadeau	habiller
oeil	mélanger
carton	secouer
loup	sauver
mur	dépasser
pain	payer
tomate	danser
marteau	chauffer
mer	avancer
lunette	prêter
perle	mouiller
couche	raccrocher
couteau	vider
singe	sécher
tortue	pleuvoir
pompier	enrhumer
boule	pincer
locomotive	courir
caca	peindre
piscine	grésiller
caisse	ronfler
paquet	cogner
bête	écraser
gommette+gommette	creuser
chocolat	sonner
pouce	grandir
poire	sourire
noeud	croquer
abeille	envoler
langue	reculer
cou	briller
wagon	lécher
aile	vendre
botte	nager
grenouille	déplacer
cube	grimper
serpent	coller+recoller
fromage	bricoler
escargot	décorer
jus	salir
lion	traîner
parquet	envoyer
coq	enfoncer
famille	risquer
hélicoptère	applaudir
jambe	respirer
coeur	écrouler
montagne	rattraper
beurre	blesser
étoile	allonger
papi	balayer
pipi	brosser
piano	inventer
fourchette	plier
sac+à+dos	fuir
magasin	tuer
tigre	cracher
mandarin	brûler
ami	caresser
patte	coiffer
rivière	excuser
tambour	discuter
garage	fonctionner
lance	lier+relier
coccinelle	passer+repasser
poussette	disputer
toboggan	crever
canne	rayer
cacao	servir+servir
compote	déménager
couvercle	fabriquer
sucette	garer
genoux	livrer
bain	déguiser
père+noël	tremper
	battre
	enfiler
	démonter
	plonger
	maquiller
	klaxonner
	ajouter
	décrocher
	aspirer
	distribuer
	visiter
	placer+replacer
	croiser
	construire+reconstruire
	chasser
	entourer
	débarrasser
	rassurer
	décoller
	balancer
	placer
	nourrir
	griffer
	attacher
	saler
	déborder
	siffler
	renvoyer
	beurrer
	dévisser
	remercier
	compter+recompter
	claquer
	éclabousser
	visser
	brancher
	gommer
	régler
	observer
	déshabiller
	écarter
	disparaître
	traduire
	écrabouiller
	voyager
	tasser
	punir
	lâcher
	chatouiller
	saigner
	meugler
	présenter
	percer
	partager
	confisquer
	naître
	détacher
	bloquer
	bailler
	soupirer
	craquer
	arroser
	rencontrer
	serrer
	baisser
	semer
	enfuir
	deviner
	peler
	rassembler
	fêter
	gesticuler
	rincer
	grignoter
	traverser
	joindre+rejoindre
	emballer
	caqueter
	rappuyer
	charger
	rouvrir
	étaler
	péter+répéter
	fondre
	remplir
	emporter
	lever+relever
	picorer
	déplier
	avaler
	échapper
	butiner
	composer
	renifler
	éplucher
	tartiner
	tricoter
	entrer
	mourir
	clamer+réclamer
	rallumer
	piloter
	hurler
	pédaler
	bondir+rebondir
	transcrire
	foncer
	paître
	accompagner
	indiquer
	dîner
	balader
	encrer
	récupérer
	montrer+remontrer
	agripper
	filer
	freiner
	vernir
	dérailler
	mordre
	gonfler
	gouter
	jardiner
	dérober
	exclamer
	déposer
	pencher
	démolir
	dérouler
	imiter
	digérer
	sucer
	interdire
	tester
	tortiller
	fausser
	trier
	tacher
	grogner
	coudre
	agir+réagir
	joindre+joindre+rejoindre+rejoindre
	froisser
	gonfler+regonfler
	blottir
	peigner
	ballader
	détruire
	gribouiller
	tripoter
	ordonner
	étrangler
	escalader
	aménager
	construire+construire
	frapper
